# Supplementary material for: IRF5 governs macrophage adventitial infiltration to fuel abdominal aortic aneurysm formation
Source: JCI Insight. 2024 Jan 4;9(3):e171488. doi: 10.1172/jci.insight.171488 (PMC11143966; doi:10.1172/jci.insight.171488)
Supplement: Supporting data values [file jciinsight-9-171488-s053.xlsx]

## Sheet: Figure 1
Figure 1B				Figure 1C				Figure 1D
	IE	E			IE	E			IE	E
	3.92157	18.75			4.7619	54.8387			0.858066	5.84116
	4.44444	15.8537			2.7027	65.2174			0.985317	1.68663
	3.94737	24.3028			0.25	75			1.15662	3.14763
	1.96078	27.4112			0.666667	52.381			1.10294	4.11863
	3.44828	11.2903			7.14286	68.4211			0.892837	2.12635
	2.98507	18.8976			1.85185	36.9565			1.00193	4.50699
	6.89655	11.1639			3.22581	63.4146			0.728173	3.49585

## Sheet: Figure 2 
Figure 2B						Figure 2D						Figure 2E
	IE	IE	E	E			IE	IE	E	E			IE	IE	E	E
	Irf5flox/flox	Irf5ΔMΦ	Irf5flox/flox	Irf5ΔMΦ			Irf5flox/flox	Irf5ΔMΦ	Irf5flox/flox	Irf5ΔMΦ			Irf5flox/flox	Irf5ΔMΦ	Irf5flox/flox	Irf5ΔMΦ
	36	38.4615	133.333	60			1.88679	6.06061	15.3374	24.3243			0.138735	0.138735	17.4309	10.753
	46.1538	36	122.222	70.3704			7.14286	4.22535	36.1538	11.032			0.180437	0.180437	14.3124	8.25928
	19.2308	11.1111	160	96			3.57143	7.69231	37.9888	10.7143			0.51082	0.51082	9.14313	6.97107
	28	40	100	69.2308			11.1111	4.54545	32.5581	24.6988			0.201081	0.201081	11.843	7.7113
	34	46.1538	104	50			7.93651	8	34.8684	12.9032			0.0805218	0.0805218	14.8	8.93256
	19	23.4848	84.375	64			2.24719	6.17284	23.7762	17.1429			0.268473	0.0283102	10.1928	11.6129
	23	18	140	88			5.06329	11.6883	18.9542	19.1919
			92.1739	121.667					30.6931	27.381

## Sheet: Figure 3
Figure 3C					Figure 3D
	Irf5flox/flox	Irf5ΔMΦ				Irf5flox/flox	Irf5ΔMΦ
	132	55				32	10
	98	78				40	27
	120	45				32	38
	103	98				46	19
	89	69				49	32
	92	77				62	21
	142	100				51	19
	77	68				59	22
	110	49				28	25

## Sheet: Figure 4
Figure 4C						Figure 4D					Figure 4E					Figure 4F							Figure 4G					Figure 4H
	TNF-α(-)	TNF-α(-)	TNF-α(+)	TNF-α(+)			TNF-α(-)	TNF-α(+)	TNF-α(-)	TNF-α(+)		TNF-α(-)	TNF-α(+)	TNF-α(-)	TNF-α(+)		Lane1	Lane2	Lane3	Lane4	Lane5	Lane6
	Irf5flox/flox	Irf5ΔMΦ	Irf5flox/flox	Irf5ΔMΦ			Irf5flox/flox	Irf5flox/flox	Irf5ΔMΦ	Irf5ΔMΦ		IP:IgG	IP:IgG	IP:IRF5	IP:IRF5									Irf5flox/flox	Irf5ΔMΦ	Pik3cgMΦ+Irf5ΔMΦ			Irf5flox/flox	Irf5ΔMΦ	Pik3cgMΦ+Irf5ΔMΦ
	0.892698	0.572571	2.38532	0.584814			0.84	2.12621	0.596646	1.33119		0.0337128	0.0143713	0.369244	1.47367		0.0291	0.038	0.0129	0.018	0.3124	0.1261		48	36	49			122	57	98
	0.87495	0.379023	4.4499	1.21778			1.19	2.07418	0.653767	1.40746		0.0206642	0.0206642	0.243978	1.00693		0.0221	0.0351	0.0421	0.0252	0.1963	0.0891		65	18	36			118	68	102
	1.2803	0.55259	2.07198	0.598945			0.94	1.89056	0.413457	1.15667		0.0154269	0.0354269	0.46156	1.75163		0.03185	0.0259	0.0319	0.0289	0.1731	0.1512		52	27	45			102	54	89
	0.877909	0.27147	2.9418	0.32236			1	2.28273	0.594838	1.38448		0.00911282	0.00182763	0.736637	2.10193		0.0281999	0.0192837	0.0211112	0.0393827	0.490438	0.0912746		47	25	46			97	102	131
	0.926655	0.360215	0.84297	0.353055								0.0291828	0.0129387	0.543821	1.92838		0.0329187	0.0412838	0.0192833	0.0503982	0.394872	0.101928		34	22	47			76	68	99
	0.879991	0.277658	0.564499	0.540774								0.0193846	0.0310293	0.349388	1.53939		0.0183261	0.00527634	0.0252434	0.011192	0.299991	0.227366		42	34	35			69	54	87
	0.904539	0.636857	1.10274	0.318217																				64	41	33			79	43	92
																								50	39	39			81	54	69
																								37	15	35			92	89	77

## Sheet: Figure 5
Figure 5B							Figure 5C				Figure 5E						Figure 5F
	IE	E		IE	E			IE	E			IE	IE	E	E			IE	IE	E	E
	3.57143	22.1557		4.34783	48.6486			1.30395	9.57487			WT	Pik3cg-/-	WT	Pik3cg-/-			WT	Pik3cg-/-	WT	Pik3cg-/-
	1.35135	14.6919		10.5263	36.8421			0.938376	8.02928			22	14	158.333	46.6667			5.88235	5.97015	32.2034	12.6761
	3.7037	11.039		4.16667	57.1429			1.10299	6.3345			4	23	146.552	55.5556			10.2564	3.8961	21.5962	15.7143
	1.5625	17.7914		5.88235	43.4783			1.39282	5.49339			20	17	171.429	133.333			4.7619	14.2857	36.6197	12.782
	5.19481	13.1222		9.52381	32.9545			0.736378	4.39284			34.7826	21	98.1481	66.6667			5.88235	2.1978	13.7056	18.6335
	0.121221	17.7606		11.4286	26.0664			1.19183	5.39284			18	29	119.231	88.8889			0	15.0685	30.3797	24.7423
	3.79747	10.8974		8.77193	19.8864			0.918273	3.59487			41	37	167.857	107.143			2.29885	10.1449	26.7016	17.2775
												34	41	122	98			5.66038	5.94059	24.7525	21.547

## Sheet: Figure 6
Figure 6B								Figure 6D					Figure 6E
	IE	IE	IE	E	E	E			E	E	E			E	E	E
	Irf5flox/flox	Irf5ΔMΦ	Pik3cgMΦ+Irf5ΔMΦ	Irf5flox/flox	Irf5ΔMΦ	Pik3cgMΦ+Irf5ΔMΦ			Irf5flox/flox	Irf5ΔMΦ	Pik3cgMΦ+Irf5ΔMΦ			Irf5flox/flox	Irf5ΔMΦ	Pik3cgMΦ+Irf5ΔMΦ
	36	38.4615	34.2918	133.333	60	132			23.9766	18.75	17.5824			14.049	5.81858	11.8238
	46.1538	34	29.4837	122.222	59.3704	89			33.7278	18.8312	22.5166			17.6246	4.34783	10.3232
	19.2308	18.1111	32.1827	160	96	110			35.6589	27.4809	26.7606			18.7513	9.79953	12.2164
	28	34	13.4947	100	89.2308	130			21.4612	27.2727	31.7829			12.5626	5.13188	12.3787
	35	56.1538	15.3837	125	50	86			26.7016	13.8122	30			12.4291	8.3877	13.0227
	19	23.4848	32	94.375	73	128			18.3007	11.7978	28.9773			10.2625	7.43912	14.9384
	27.5434		45	140	88	156			42.8571	12.5874	38.2114
				182.174	111.667				21.134	9.95261

## Sheet: Figure 7
Figure 7B				Figure 7C				Figure 7E				Figure 7F
	Normal	AAA			Normal	AAA			Normal	AAA			Normal	AAA
	3.56667	28.1253			10.54	78.3546			3.1	18.1723			10.51	68.1827
	6	21.1826			10.12	65.1625			1.827	22.1253			9.92	65.3876
	8.96667	17.4562			8.964	83.2734			6.16	13.3821			8.962	83.376
		15.2314				61.123				16.2634				71.5493
		33.2827				55.3938				27.2636				68.384

## Sheet: Supplemental Figure 4
Supplemental Figure 4B				Supplemental Figure 4C				Supplemental Figure 4D
	PBS	CaPO4			PBS	CaPO4			PBS	CaPO4
	1.92157	11.75			2.12935	44.8387			1.10239	8.5949
	2.44444	15.8537			1.25667	54.2174			0.849903	7.94384
	1.94737	22.3028			2.25	62			1.21919	5.92873
	2.96078	15.1398			3.66667	47.381			0.848398	6.39489
	3.44828	17.3432			1.22	37.4211			0.948272	4.38274
	0.292824	19.2904			2.10129	43.1889			1.01993	5.21423
	5.39229	10.3498			3.88889	34.9485			1.29383	4.59587

## Sheet: Supplemental Figure 5
Supplemental Figure 5B						Supplemental Figure 5D
	IE	IE	E	E
	WT	WT	Irf5-/-	Irf5-/-			WT	Irf5-/-
	17.3077	27.7778	133.333	96			162.5	92.8571
	25	38.4615	91.6667	120.833			144.444	107.407
	31	11.5385	134.615	69.2308			166.667	145.833
	19	13.0435	128.571	64			173.077	134.615
	21	23.0769	141.667	92			208.333	81.4815
	43.3333	43	87.8889	88.4615			153.846	138.462
	39	19	104.294	55.5556

## Sheet: Supplemental Figure 6
Supplemental Figure 6B
	PBS	PBS	CaPO4	CaPO4
	Irf5flox/flox	Irf5ΔMΦ	Irf5flox/flox	Irf5ΔMΦ
	12	8.33333	118.519	76.9231
	8	0	215.385	68
	3.84615	4	146.667	60
	7.69231	4.16667	122.222	84
	4.16667	4	156	120
	4.34783	4.34783	136	80
	8.33333	8.33333	146.429	123.077
	7.14286		164	103.704
			191.667	33.3333
				88.4615

[truncated: 10 more sheets: Supplemental Figure 7 , Supplemental Figure 8, Supplemental Figure 9, Supplemental Figure 10, Supplemental Figure 12, Supplemental Figure 13, Supplemental Figure 14, Supplemental Figure 16, Supplemental Figure 17, Supplemental Figure 19]
